# Supplementary material for: Differences in Behavior and Activity Associated with a Poly(A) Expansion in the Dopamine Transporter in Belgian Malinois
Source: PLoS One. 2013 Dec 23;8(12):e82948. doi: 10.1371/journal.pone.0082948 (PMC3871558; doi:10.1371/journal.pone.0082948)
Supplement: Table S1 — Allele and genotype frequency across breeds, for Malinois versus Other breeds, and corresponding DAT-VNTR genotypes*. (XLS) [file pone.0082948.s004.xls]

## Sheet: Table S1 Gtp Freq Brds
Table S1. Allele and genotype frequency across breeds, for Malinois versus Other breeds, and corresponding DAT-VNTR genotypes*.
		Genotype						Total	Allele Frequency
		PolyA(0)/PolyA(0)	PolyA(0)/PolyA(10)	PolyA(0)/PolyA(22)	PolyA(10)/PolyA(10)	PolyA(10)/PolyA(22)	PolyA(22)/PolyA(22)		PolyA(0)	PolyA(10)	PolyA(22)
Breed	Belgian Malinois	43	8	68	0	2	44	165	162	10	158
	Bearded Collie	2	0	1	0	0	0	3	5	0	1
	Belgian Sheepdog	1	0	1	0	0	0	2	3	0	1
	Belgian Tervuren	11	0	2	0	0	0	13	24	0	2
	Border Collie	4	1	2	0	0	0	7	11	1	2
	Boxer	0	1	0	2	0	0	3	1	5	0
	Cocker Spaniel	1	0	0	0	0	0	1	2	0	0
	Dutch Shepherd	1	0	1	0	0	0	2	3	0	1
	German Shepherd	2	0	0	0	0	0	2	4	0	0
	Labrador Retreiver	2	0	1	0	0	0	3	5	0	1
	Mix	5	0	0	0	0	0	5	10	0	0
	Pitbull	10	1	0	0	0	0	11	21	1	0
	Rottweiler	1	0	0	0	0	0	1	2	0	0
	Silkie Terrier	3	0	0	0	0	0	3	6	0	0
	Soft Coated Wheaten Terrier	7	0	4	0	0	0	11	18	0	4
	Springer Spaniel	2	0	0	0	0	0	2	4	0	0
Total		95	11	80	2	2	44	234	281	17	170
Breed	Malinois	43	8	68	0	2	44	165	162	10	158
	Other	52	3	12	2	0	0	69	119	7	12
Total		95	11	80	2	2	44	234	281	17	170
DAT-VNTR*	1/1	6	0	21	0	0	44	71	33	0	109
	1/2	18	3	59	0	2	0	82	98	5	61
	2/2	71	8	0	2	0	0	81	150	12	0
Total		95	11	80	2	2	44	234	281	17	170
*Lit L., Belanger J.M., Boehm D., Lybarger N., Haverbeke A., Diederich C. & Oberbauer A.M. (2013a) Characterization of a dopamine transporter polymorphism and behavior in Belgian Malinois. BMC Genetics 14, 45.
