# Supplementary material for: Differences in Behavior and Activity Associated with a Poly(A) Expansion in the Dopamine Transporter in Belgian Malinois
Source: PLoS One. 2013 Dec 23;8(12):e82948. doi: 10.1371/journal.pone.0082948 (PMC3871558; doi:10.1371/journal.pone.0082948)
Supplement: Table S2 — Dog information for subjects in behavioral analyses. (XLS) [file pone.0082948.s005.xls]

## Sheet: Table S2 Dog info for Behavior
Table S2. Dog information for subjects in behavioral analyses.
Age
Mean	5.2
Median	4.7
Male
Neutered	10
Intact	55
Unknown	15
		80
Female
Spayed	14
Intact	30
Unknown	14
		58
Total		138
